# Supplementary material for: A Rare Case of Left Anterior Descending Coronary Artery to Pulmonary Trunk Fistula Associated with Takotsubo Cardiomyopathy
Source: Diagnostics (Basel). 2023 Aug 24;13(17):2751. doi: 10.3390/diagnostics13172751 (PMC10487198; doi:10.3390/diagnostics13172751)
Supplement: Supplementary file 1 [file diagnostics-13-02751-s001.zip]

Archive with 4 entries (4 files):
- MDPI DIAGNOSTICS - VIDEO 1 - ECOCARDIOGRAPHY.mp4
- MDPI DIAGNOSTICS - VIDEO 3 - INVASIVE CORONARY ANGIOGRAPHY.mp4
- MDPI DIAGNOSTICS INVASIVE CORONARY ANGIOGRAPHY - VIDEO 4.mp4
- MDPI DIAGNOSTICS VIDEO 2 - INVASIVE CORONARY ANGIOGRAPHY.mp4
